# Supplementary material for: The novel SMYD3 inhibitor EM127 impairs DNA repair response to chemotherapy-induced DNA damage and reverses cancer chemoresistance
Source: J Exp Clin Cancer Res. 2024 May 30;43:151. doi: 10.1186/s13046-024-03078-9 (PMC11137994; doi:10.1186/s13046-024-03078-9)
Supplement: Supplementary file 2 — Supplementary Material 2. [file 13046_2024_3078_MOESM2_ESM.xlsx]

## Sheet: Sheet1 
	PARAMETERS	SCORE SYSTEM
		0	1	2	3
	% BODY WEIGHT	weight loss (0-5%)	weight loss (5%-10%)	weight loss (11%-20%)	weight loss (≥ 20-25%)
	RECTAL PROLAPSE	None	Mild (Diameter: <3 mm, Protrusion: <1mm)	Moderate (Diameter: 3-7 mm, Protrusion: 2-4 mm)	Severe (Diameter: >7 mm, Protrusion: >4 mm)
	STOOL CONSISTENCY (firmness)	Normal (pellet)	soft	diarrhoea (watery)	Severe bloody diarrhoea
	COAT	Normal (clean, smooth coat)	slightly ruffled fur	ruffled coat	ruffled and not clean
	POSTURE	Normal	slanted back	hunched back	severly hunched

## Sheet: score
					ip aom									dss								dss									H2O									H2O									H2O
	2022-04-22								2022-04-25									2022-04-29									2022-05-02									2022-05-06									2022-05-09
	body weight		% body weight	R.P.	stools	coat	post.	Total score	body weight	dif.	% body weight	score body weight	R.P.	stools	coat	post.	Total score	body weight	dif.	% body weight	score body weight	R.P.	stools	coat	post.	Total score	body weight	dif.	% body weight	score body weight	R.P.	stools	coat	post.	Total score	body weight	dif.	% body weight	score body weight	R.P.	stools	coat	post.	Total score	body weight	dif.	% body weight	score body weight	R.P.
291	17.33		0	0	0	0	0	0	17.52	0.19	0.0652921	0	0	0	0	0	0	17.9	0.38	2.16895	0	0	0	0	0	0	17.96	0.06	0.335196	0	0	0	0	0	0	18.15	0.19	1.05791	0	0	0	0	0	0	18.74	0.59	3.25069	0	0
292	17.28		0	0	0	0	0	0	17.33	0.05	0.0171233	0	0	0	0	0	0	17.64	0.31	1.78881	0	0	0	0	0	0	17.37	-0.27	-1.53061	0	0	1	1	0	2	17.99	0.62	3.56937	0	0	0	0	0	0	18.45	0.46	2.55698	0	0
293	16.79		0	0	0	0	0	0	17.04	0.25	0.0853242	0	0	0	0	0	0	17.35	0.31	1.81925	0	0	0	0	0	0	17.54	0.19	1.0951	0	0	0	0	0	0	18.31	0.77	4.38997	0	0	0	0	0	0	18.45	0.14	0.76461	0	0
296	18.17		0	0	0	0	0	0	18.54	0.37	0.125	0	0	0	0	0	0	18.8	0.26	1.40237	0	0	0	0	0	0	19.11	0.31	1.64894	0	0	0	0	0	0	19.8	0.69	3.61068	0	0	0	0	0	0	19.92	0.12	0.606061	0	0
294	23.78		0	0	0	0	0	0	23.72	-0.06	-0.0204082	0	0	0	0	0	0	23.7	-0.02	-0.084317	0	0	0	0	0	0	21.49	-2.21	-9.32489	1	0	1	1	1	4	23.85	2.36	10.9819	0	0	1	1	1	3	24.6	0.75	3.14465	0	0
295	23.77		0	0	0	0	0	0	23.81	0.04	0.0135593	0	0	0	0	0	0	24.83	1.02	4.28391	0	0	0	0	0	0	22.54	-2.29	-9.22271	1	0	1	1	1	4	23.47	0.93	4.126	0	0	1	1	1	3	24.55	1.08	4.60162	0	0
301	15.38		0	0	0	0	0	0	15.49	0.11	0.0365449	0	0	0	0	0	0	15.98	0.49	3.16333	0	0	0	0	0	0	14.06	-1.92	-12.015	2	0	2	1	2	7	16.25	2.19	15.5761	0	0	1	1	1	3	15.96	-0.29	-1.78462	0	0
302	16.39		0	0	0	0	0	0	16.57	0.18	0.0596026	0	0	0	0	0	0	16.93	0.36	2.1726	0	0	0	0	0	0	15.84	-1.09	-6.43828	1	0	1	1	1	4	17	1.16	7.32323	0	0	1	1	1	3	17.48	0.48	2.82353	0	0
303	16.73		0	0	0	0	0	0	16.74	0.01	0.00330033	0	0	0	0	0	0	16.83	0.09	0.537634	0	0	0	0	0	0	16.4	-0.43	-2.55496	0	0	1	1	1	3	18.38	1.98	12.0732	0	0	0	0	0	0	18.37	-0.01	-0.054407	0	0
305	16.96		0	0	0	0	0	0	17.07	0.11	0.0360656	0	0	0	0	0	0	17.31	0.24	1.40598	0	0	0	0	0	0	17.7	0.39	2.25303	0	0	0	0	0	0	18.37	0.67	3.78531	0	0	0	0	0	0	18.72	0.35	1.90528	0	0
308	17.01		0	0	0	0	0	0	17.03	0.02	0.00649351	0	0	0	0	0	0	17.05	0.02	0.11744	0	0	0	0	0	0	15.21	-1.84	-10.7918	2	0	1	1	1	5	16.41	1.2	7.88955	0	0	1	1	1	3	16.9	0.49	2.98598	0	0
309	15.17		0	0	0	0	0	0	15.37	0.2	0.0647249	0	0	0	0	0	0	15.53	0.16	1.04099	0	0	0	0	0	0	15.55	0.02	0.128783	0	0	0	0	0	0	15.55	0	0	0	0	0	0	0	0	16.54	0.99	6.36656	0	0
316	15.84		0	0	0	0	0	0	16.08	0.24	0.0759494	0	0	0	0	0	0	16.33	0.25	1.55473	0	0	0	0	0	0	16.2	-0.13	-0.796081	0	0	1	0	0	1	16.51	0.31	1.91358	0	0	0	0	0	0	17.23	0.72	4.36099	0	0
317	15.28		0	0	0	0	0	0	15.47	0.19	0.0599369	0	0	0	0	0	0	15.51	0.04	0.258565	0	0	0	0	0	0	15.91	0.4	2.57898	0	0	0	0	0	0	17.59	1.68	10.5594	0	0	0	0	0	0	17.71	0.12	0.682206	0	0
323	16.58		0	0	0	0	0	0	17.08	0.5	0.154799	0	0	0	0	0	0	17.6	0.52	3.0445	0	0	0	0	0	0	17.63	0.03	0.170455	0	0	0	0	0	0	19.15	1.52	8.62167	0	0	0	0	0	0	19.21	0.06	0.313316	0	0
324	16.84		0	0	0	0	0	0	16.98	0.14	0.0432099	0	0	0	0	0	0	17.01	0.03	0.176678	0	0	0	0	0	0	17.25	0.24	1.41093	0	0	0	0	0	0	17.76	0.51	2.95652	0	0	0	0	0	0	17.89	0.13	0.731982	0	0
325	17.74		0	0	0	0	0	0	18.52	0.78	0.24	0	0	0	0	0	0	19.31	0.79	4.26566	0	0	0	0	0	0	19.22	-0.09	-0.46608	0	0	0	0	0	0	16.93	-2.29	-11.9147	0	0	1	0	0	1	18.71	1.78	10.5139	0	0
326	18.91		0	0	0	0	0	0	19.64	0.73	0.223926	0	0	0	0	0	0	20.68	1.04	5.29532	0	0	0	0	0	0	19.1	-1.58	-7.64023	0	0	1	0	0	1	16.37	-2.73	-14.2932	0	0	1	0	0	1	15.19	-1.18	-7.20831	0	0
580	18.88		0	0	0	0	0	0	18.99	0.11	0.582627	0	0	0	0	0	0	19.1	0.11	0.579252	0	0	0	0	0	0	19.48	0.38	1.98953	0	0	0	0	0	0	19.73	0.25	1.28337	0	0	0	0	0	0	19.85	0.12	0.608211	0	0
581	19.05		0	0	0	0	0	0	19.145	0.095	0.498688	0	0	0	0	0	0	19.24	0.095	0.496213	0	0	0	0	0	0	19.96	0.72	3.7422	0	0	0	0	0	0	20.16	0.2	1.002	0	0	0	0	0	0	19.06	-1.1	-5.45635	1	0
586	20.06		0	0	0	0	0	0	20.02	-0.04	-0.199402	0	0	1	0	0	1	19.98	-0.04	-0.1998	0	0	1	0	0	1	19.7	-0.28	-1.4014	0	0	1	0	0	1	20.26	0.56	2.84264	0	0	0	0	0	0	19.96	-0.3	-1.48075	0	0
587	17.63		0	0	0	0	0	0	17.655	0.025	0.141804	0	0	0	0	0	0	17.68	0.025	0.141603	0	0	0	0	0	0	18.44	0.76	4.29864	0	0	0	0	0	0	18.03	-0.41	-2.22343	0	0	1	0	0	1	18.05	0.02	0.110926	0	0
590	20.07		0	0	0	0	0	0	20.165	0.095	0.473343	0	0	0	0	0	0	20.26	0.095	0.471113	0	0	0	0	0	0	20.12	-0.14	-0.691017	0	0	1	0	0	1	20.31	0.19	0.944334	0	0	0	0	0	0	20.35	0.04	0.196947	0	0
591	18.6		0	0	0	0	0	0	18.565	-0.035	-0.188172	0	0	1	0	0	1	18.53	-0.035	-0.188527	0	0	1	0	0	1	18.53	0	0	0	0	0	0	0	0	18.87	0.34	1.83486	0	0	0	0	0	0	18.78	-0.09	-0.476948	0	0
593	19.82		0	0	0	0	0	0	20.07	0.25	1.26135	0	0	0	0	0	0	20.32	0.25	1.24564	0	0	0	0	0	0	21.09	0.77	3.78937	0	0	0	0	0	0	20.7	-0.39	-1.84922	0	0	1	0	0	1	19.44	-1.26	-6.08696	1	0
594	19.8		0	0	0	0	0	0	19.66	-0.14	-0.707071	0	0	1	0	0	1	19.52	-0.14	-0.712106	0	0	1	0	0	1	20.35	0.83	4.25205	0	0	0	0	0	0	20.55	0.2	0.982801	0	0	0	0	0	0	19.96	-0.59	-2.87105	0	0
597	20.37		0	0	0	0	0	0	20.435	0.065	0.319097	0	0	0	0	0	0	20.5	0.065	0.318082	0	0	0	0	0	0	21.41	0.91	4.43902	0	0	0	0	0	0	20.61	-0.8	-3.73657	0	0	2	0	0	2	18.66	-1.95	-9.46143	1	0
606	17.86		0	0	0	0	0	0	18.13	0.27	1.51176	0	0	0	0	0	0	18.4	0.27	1.48924	0	0	0	0	0	0	19.35	0.95	5.16304	0	0	0	0	0	0	19.18	-0.17	-0.878553	0	0	1	0	0	1	18.65	-0.53	-2.7633	0	0
607	18.58		0	0	0	0	0	0	18.71	0.13	0.699677	0	0	0	0	0	0	18.84	0.13	0.694816	0	0	0	0	0	0	20.22	1.38	7.32484	0	0	0	0	0	0	19.66	-0.56	-2.76954	0	0	1	0	0	1	19.87	0.21	1.06816	0	0
608	18.57		0	0	0	0	0	0	18.875	0.305	1.64243	0	0	0	0	0	0	19.18	0.305	1.61589	0	0	0	0	0	0	20.18	1	5.21376	0	0	0	0	0	0	19.43	-0.75	-3.71655	0	0	2	0	0	2	20.36	0.93	4.78641	0	0
614	17.59		0	0	0	0	0	0	17.475	-0.115	-0.653781	0	0	0	0	0	0	17.36	-0.115	-0.658083	0	0	1	0	0	1	18.46	1.1	6.33641	0	0	0	0	0	0	18.11	-0.35	-1.89599	0	0	1	0	0	1	17.61	-0.5	-2.76091	0	0
616	17.07		0	0	0	0	0	0	17.095	0.025	0.146456	0	0	0	0	0	0	17.12	0.025	0.146242	0	0	0	0	0	0	18.42	1.3	7.59346	0	0	0	0	0	0	18.4	-0.02	-0.108578	0	0	1	0	0	1	17.85	-0.55	-2.98913	0	0
617	16.92		0	0	0	0	0	0	17.175	0.255	1.50709	0	0	0	0	0	0	17.43	0.255	1.48472	0	0	0	0	0	0	18.2	0.77	4.41767	0	0	0	0	0	0	17.99	-0.21	-1.15385	0	0	1	0	0	1	17.64	-0.35	-1.94553	0	0
596	17.4		0	0	0	0	0	0	17.26	-0.14	-0.804598	0	0	1	0	0	1	17.12	-0.14	-0.811124	0	0	1	0	0	1	17.98	0.86	5.02336	0	0	0	0	0	0	17.42	-0.56	-3.11457	0	0	2	0	0	2	17.18	-0.24	-1.37773	0	0
623	17.58		0	0	0	0	0	0	17.585	0.005	0.0284414	0	0	0	0	0	0	17.59	0.005	0.0284333	0	0	0	0	0	0	17.71	0.12	0.682206	0	0	0	0	0	0	17.51	-0.2	-1.12931	0	0	1	0	0	1	17.25	-0.26	-1.48487	0	0
615	17.15		0	0	0	0	0	0	17.105	-0.045	-0.262391	0	0	0	0	0	0	17.06	-0.045	-0.263081	0	0	1	0	0	1	17.31	0.25	1.46542	0	0	0	0	0	0	17.03	-0.28	-1.61756	0	0	1	0	0	1	16.81	-0.22	-1.29184	0	0
[truncated: 157 more columns]

## Sheet: weight
	ip aom	dss	dss	H2O	H2O	H2O	H2O	dss	dss	H2O	H2O	H2O	H2O	DSS	DSS	H2O	H2O	H2O	H2O	ip	ip	ip	ip
	2022-04-22	2022-04-25	2022-04-29	2022-05-02	2022-05-06	2022-05-09	2022-05-13	2022-05-16	2022-05-20	2022-05-23	2022-05-27	2022-05-30	2022-06-03	2022-06-06	2022-06-10	2022-06-13	2022-06-17	2022-06-20	2022-06-24	2022-06-27	2022-07-01	2022-07-04	2022-07-08
291	17.33	17.52	17.9	17.96	18.15	18.74	19.52	19.71	19.85	19.16	19.39	19.59	20.03	19.7	19.3	20.39	20.53	20.8	20.47	20.19	20.31	20.44	20.27
292	17.28	17.33	17.64	17.37	17.99	18.45	18.18	18.75	17.99	17.79	18.51	18.36	18.55	19.2	19.86	21.1	20.54	19.7	19.87	20.03	20.1	20.05	19.84
293	16.79	17.04	17.35	17.54	18.31	18.45	18.34	18.86	19.22	18.97	18.71	18.76	18.84	18.9	19.2	19.55	19.85	20.09	19.93	19.57	19.65	19.85	19.54
296	18.17	18.54	18.8	19.11	19.8	19.92	19.93	21.05	20.6	20.67	20.67	21.28	20.81	20.38	20.18	20.62	21.01	21.31	21.05	20.81	20.96	21.13	21.09
294	23.78	23.72	23.7	21.49	23.85	24.6	25.03	24.94	25.16	24.35	25.61	25.38	25.72	25.86	25.66	26.36	26.33	26.3	26.05	25.47	24.98	24.29	24.56
295	23.77	23.81	24.83	22.54	23.47	24.55	24.72	25.06	24.98	24.86	25.31	25.36	26.25	26.37	26.33	26.68	26.74	26.86	27.04	27.51	27.06	26.79	26.81
301	15.38	15.49	15.98	14.06	16.25	15.96	16.98	16.96	16.66	17.01	17.05	16.99	17.41	17.37	18.74	18.41	18.5	18.55	18.7	19.04	19.37	19.74	19.93
302	16.39	16.57	16.93	15.84	17	17.48	17.74	17.62	17.96	17.56	17.23	17.59	18.22	18.61	18.88	19.21	19.41	19.61	19.61	19.56	19.64	19.78	19.91
303	16.73	16.74	16.83	16.4	18.38	18.37	19.16	18.78	19.06	19.15	19.67	19.62	19.71	20.34	19.01	19.36	20.39	21.39	20.93	20.49	19.67	18.37	19.04
305	16.96	17.07	17.31	17.7	18.37	18.72	19.96	20.23	20.01	20.05	20.67	20.89	21.69	21.54	22.53	22.47	22.9	23.4	22.91	22.37	22.2	23.47	23.38
308	17.01	17.03	17.05	15.21	16.41	16.9	17.23	17.99	17.31	17.48	17.62	18.15	17.78	17.2	16.33	18.99	19.18	20.1	20.52	20.67	20.61	20.5	20.47
309	15.17	15.37	15.53	15.55	15.55	16.54	17.38	17.45	17.3	17.13	17.66	18.09	19.31	18.88	17.21	16.23	18.44	19.14	19.67	20.21	18.97	17.9	17.53
316	15.84	16.08	16.33	16.2	16.51	17.23	17.81	18.17	17.34	17.66	18.35	18.27	19.48	18.67	19.39	19.04	19.64	20.32	20.27	20.1	19.87	19.11	18.97
317	15.28	15.47	15.51	15.91	17.59	17.71	18.45	18.34	18.95	18.47	18.75	18.7	19.24	19.32	20.06	20.76	20.65	20.55	20.67	20.74	20.33	20.19	20.35
323	16.58	17.08	17.6	17.63	19.15	19.21	19.66	19.84	20.15	19.87	19.96	20.5	20.85	20.44	21.2	21.49	21.48	21.5	21.83	22.23	22.06	21.75	21.68
324	16.84	16.98	17.01	17.25	17.76	17.89	19.26	19.03	18.56	18.46	18.03	18.6	19.76	19.67	20.17	21.19	20.67	20.56	21.03	21.41	21.07	20.51	20.67
325	17.74	18.52	19.31	19.22	16.93	18.71	20.07	20.29	20.68	20.32	20.14	20.6	20.94	20.75	21.08	20.74	20.57	20.46	21.15	21.37	20.98	20.69	20.91
326	18.91	19.64	20.68	19.1	16.37	15.19	19.53	20.45	21.19	20.89	20.68	20.87	21.03	20.93	21.47	21.14	20.87	20.55	21.04	21.26	21.02	20.81	21.08
580	18.88	18.99	19.1	19.48	19.73	19.85	19.43	19.1	19.19	19.89	20.31	20.71	20.15	20.25	20.07	19.55	20.31	21.08	20.75	20.3	21.05	21.05	20.48
581	19.05	19.145	19.24	19.96	20.16	19.06	20.28	20.09	20.12	20.2	20.42	20.07	19.97	20.61	20.7	20.78	21.04	20.89	20.37	21	21.72	21.64	21.91
586	20.06	20.02	19.98	19.7	20.26	19.96	20.68	20.16	20.34	20.76	20.76	20.86	20.7	20.63	20.79	21.08	21.53	21.09	21.44	21.41	20.84	21.47	21.63
587	17.63	17.655	17.68	18.44	18.03	18.05	18.9	18.54	18.66	19.12	19.09	18.65	18.38	19.1	19.45	19.17	19.72	19.16	19.82	20.08	20.01	19.65	20.01
590	20.07	20.165	20.26	20.12	20.31	20.35	20.82	20.57	20.8	21.37	21.03	21.57	21.69	21.56	21.73	21.55	22.6	21.8	22.07	21.94	22.12	22.91	22.59
591	18.6	18.565	18.53	18.53	18.87	18.78	19.25	18.86	18.9	19.51	20.09	19.42	19.45	20.83	20.31	19.73	20.26	19.78	20.18	20.09	20.19	20.25	20.16
593	19.82	20.07	20.32	21.09	20.7	19.44	21.76	21.73	21.36	19.25	16.72	21.37	20.81	21.01	20.26	20.53	21.72	20.88	22.16	22.55	22.7	22.85	23.2
594	19.8	19.66	19.52	20.35	20.55	19.96	20.61	20.39	20.42	20.61	19.49	21.87	21.4	21.87	20.67	20	21.75	20.97	21.36	21.5	21.58	21.12	21.3
597	20.37	20.435	20.5	21.41	20.61	18.66	20.06	20.45	20.31	20.09	19.89	20.9	21.2	20.73	20.9	19.72	22.26	21.78	21.48	21.22	21.72	21.4	22.66
606	17.86	18.13	18.4	19.35	19.18	18.65	20.46	20.68	20.68	20.66	20.88	21.19	21.23	20.66	19.46	18.05	22.54	21.93	21.79	22.15	21.6	22.12	22.94
607	18.58	18.71	18.84	20.22	19.66	19.87	20.68	20.08	20.14	20.65	19.78	20.74	20.75	21.25	21.33	19.64	21.64	21.26	21.38	21.04	21.32	21.66	21.73
608	18.57	18.875	19.18	20.18	19.43	20.36	20.49	20.75	20.7	19.82	18.3	21.02	20.7	20.97	20.46	19.89	22.49	21.93	22.03	21.6	21.32	22.07	22.34
614	17.59	17.475	17.36	18.46	18.11	17.61	18.75	19.93	19.87	19.51	19.04	20.89	20.57	21.53	20.67	20.72	21.35	21.95	21.85	21.36	22.08	21.73	21.8
616	17.07	17.095	17.12	18.42	18.4	17.85	17.91	18.65	18.76	19.13	16.7	19.26	19.6	19.7	19.79	19.84	20.81	20.3	19.85	20.39	21.14	21.54	22.6
617	16.92	17.175	17.43	18.2	17.99	17.64	17.67	17.79	17.63	16.46	15.68	19.71	19.68	19.71	20.07	20.99	20.55	20.63	20.35	19.44	20.2	19.84	20.55
596	17.4	17.26	17.12	17.98	17.42	17.18	17.81	17.91	17.93	17.96	17.34	19	19.41	18.72	18.62	18.38	18.65	18.78	19.21	19.2	19.38	20.17	19.96
623	17.58	17.585	17.59	17.71	17.51	17.25	18.13	18.57	18.6	18.76	18.4	19.44	19.28	20.47	20.43	19.85	19.92	20.8	21.61	20.75	20.71	20.93	21.18
615	17.15	17.105	17.06	17.31	17.03	16.81	17.36	17.92	17.85	16.98	14.33	18.16	19.3	19.83	17.94	17.19	18.57	19.39	19.38	20.21	20.96	21.48	22.4
